# Supplementary material for: Molecular Dynamics and Solvated Interaction Energy Prioritize Cannabidiol and Cannabinol as Variant-Spanning SARS-CoV-2 RBD–ACE2 Interface Blockers
Source: Molecules. 2026 Apr 10;31(8):1253. doi: 10.3390/molecules31081253 (PMC13118358; doi:10.3390/molecules31081253)
Supplement: Supplementary file 1 [file molecules-31-01253-s001.zip]

Archive with 1 entries (1 files):
- molecules-4123621-supplementary.pdf
